# Supplementary material for: Pulse-Cereal Blend Extrusion for Improving the Antioxidant Properties of a Gluten-Free Flour
Source: Molecules. 2021 Sep 14;26(18):5578. doi: 10.3390/molecules26185578 (PMC8467424; doi:10.3390/molecules26185578)
Supplement: Supplementary file 1 [file molecules-26-05578-s001.zip]

Archive with 1 entries (1 files):
- molecules-1312246-supplementary.pdf
